# Supplementary material for: Impact of initial postweaning feed intake on weanling piglet metabolism, gut health, and immunity
Source: J Anim Sci. 2025 Mar 31;103:skaf099. doi: 10.1093/jas/skaf099 (PMC12082826; doi:10.1093/jas/skaf099)
Supplement: skaf099_suppl_Supplementary_Materials [file skaf099_suppl_supplementary_materials.zip]

Archive with 4 entries (4 files):
- Fabà et al 2024 Early feed intake  follow up - Suplementary material 10JULY2024 SMO.docx
- Figure S1.jpg
- Figure S2.jpg
- Figure S3 Heatmap 2.jpg
